# Supplementary material for: Development of a Hybrid Bioinorganic Nanobiocatalyst: Remarkable Impact of the Immobilization Conditions on Activity and Stability of β-Galactosidase
Source: Molecules. 2021 Jul 8;26(14):4152. doi: 10.3390/molecules26144152 (PMC8303607; doi:10.3390/molecules26144152)
Supplement: Supplementary file 1 [file molecules-26-04152-s001.zip]

Archive with 1 entries (1 files):
- molecules-1271631-supplementary.pdf
